# Supplementary material for: Molecular Architecture of the Antiophidic Protein DM64 and its Binding Specificity to Myotoxin II From Bothrops asper Venom
Source: Front Mol Biosci. 2022 Jan 27;8:787368. doi: 10.3389/fmolb.2021.787368 (PMC8830425; doi:10.3389/fmolb.2021.787368)
Supplement: Supplementary file 1 [file Table2.XLSX]

## Sheet: S2A
Supplementary Table S2A: Free MD hydrogen bond lifetimes of D1-DM64/myotoxin II interaction surface
Index	Protein	Donor				Protein	Acceptor			HB index	Counts	% (total)	% (<300 ns)	% (>300 ns)
		Res name	Res #	Atom name	H Atom name		Res name	Res #	Atom name
1	MyoII	ASN	16	ND2	HD21	D1-DM64	GLU	4	OE2	9	6604	11.01	1.33	20.68
2	MyoII	ASN	16	ND2	HD21	D1-DM64	GLU	4	OE1	8	6384	10.64	6.48	14.80
3	MyoII	ASN	16	ND2	HD21	D1-DM64	SER	84	OG	14	4934	8.22	0.44	16.01
4	MyoII	LYS	19	NZ	HZ1	D1-DM64	GLU	87	OE1	32	7415	12.36	24.72	--
5	MyoII	LYS	19	NZ	HZ1	D1-DM64	GLU	87	OE2	33	6944	11.57	23.15	--
6	MyoII	LYS	19	NZ	HZ1	D1-DM64	GLU	4	OE2	18	6770	11.28	9.68	12.88
7	MyoII	LYS	19	NZ	HZ1	D1-DM64	GLU	4	OE1	17	5955	9.93	3.47	16.38
8	MyoII	LYS	19	NZ	HZ1	D1-DM64	TRP	82	O	28	2878	4.80	0.89	8.70
9	MyoII	LYS	19	NZ	HZ1	D1-DM64	SER	84	OG	31	2837	4.73	1.87	7.59
10	MyoII	LYS	19	NZ	HZ1	D1-DM64	ASN	80	OD1	23	2533	4.22	--	8.44
11	MyoII	LYS	19	NZ	HZ1	D1-DM64	THR	81	OG1	27	2029	3.38	--	6.76
12	MyoII	LYS	105	NZ	HZ1	D1-DM64	GLU	44	OE2	39	1908	3.18	5.95	0.41
13	MyoII	LYS	105	NZ	HZ1	D1-DM64	GLU	44	OE1	38	1800	3	5.80	0.20
14	MyoII	LYS	106	NZ	HZ1	D1-DM64	ASP	42	O	47	14988	24.98	49.96	--
15	MyoII	LYS	106	NZ	HZ1	D1-DM64	GLU	44	OE1	49	8933	14.89	29.57	0.20
16	MyoII	LYS	106	NZ	HZ1	D1-DM64	GLU	44	OE2	50	7590	12.65	25.21	0.09
17	MyoII	LYS	106	NZ	HZ1	D1-DM64	ASP	42	OD1	45	5012	8.35	16.71	--
18	MyoII	LYS	106	NZ	HZ1	D1-DM64	ASP	42	OD2	46	4709	7.85	15.70	--
Index, a numerical index to this table; Donor atoms, residue name, residue number, atom name and hydrogen donor atom; Acceptor atoms, residue name, residue number, atom name; HB Index, the index of hydrogen bond between donor and acceptor in the raw data; Counts, the number of times the hydrogen bond visited the state ON; % (total), the percentual lifetime relative to the total MD simulation time…

## Sheet: S2B
Supplementary Table S2B: Free MD hydrogen bond lifetimes of D2-DM64/myotoxin II interaction surface
Index	Protein	Donor				Protein	Acceptor			HB index	Counts	% (total)	% (<300 ns)	% (>300 ns)
		Res name	Res #	Atom name	H Atom name		Res name	Res #	Atom name
1	MyoII	LYS	7	NZ	HZ1	D2-DM64	HIS	112	NE2	0	1	0.0016	--	0.0033
2	MyoII	LYS	60	NZ	HZ1	D2-DM64	GLU	115	OE1	2	249	0.42	0.54	0.29
3	MyoII	LYS	60	NZ	HZ1	D2-DM64	GLU	115	OE2	3	190	0.32	0.39	0.24
4	MyoII	LYS	60	NZ	HZ1	D2-DM64	GLY	113	O	1	115	0.19	0.37	0.017
5	MyoII	LYS	61	NZ	HZ1	D2-DM64	GLU	115	OE1	5	53	0.088	0.18	--
6	MyoII	LYS	61	NZ	HZ1	D2-DM64	GLU	115	OE2	6	45	0.08	0.15	--
7	MyoII	LYS	61	NZ	HZ1	D2-DM64	GLY	113	O	4	6	0.01	0.02	--
8	MyoII	ARG	63	NH1	HH11	D2-DM64	HIS	112	O	8	10	0.017	--	0.033
9	MyoII	ARG	63	NH1	HH11	D2-DM64	HIS	112	ND1	7	1	0.0017	--	0.0033
10	D2-DM64	HIS	112	NE2	HE2	MyoII	GLU	4	OE1	10	140	0.23	--	0.47
11	D2-DM64	HIS	112	NE2	HE2	MyoII	PHE	3	O	9	10	0.017	--	0.033
12	D2-DM64	HIS	112	NE2	HE2	MyoII	ARG	63	NH2	11	1	0.0017	--	0.0033
13	D2-DM64	LYS	117	NZ	HZ1	MyoII	TYR	109	OH	13	4	0.0067	0.013	--
14	D2-DM64	LYS	117	NZ	HZ1	MyoII	GLY	29	O	12	1	0.0017	0.0033	--
Index, a numerical index to this table; Donor atoms, residue name, residue number, atom name and hydrogen donor atom; Acceptor atoms, residue name, residue number, atom name; HB Index, the index of hydrogen bond between donor and acceptor in the raw data; Counts, the number of times the hydrogen bond visited the state ON; % (total), the percentual lifetime relative to the total MD simulation time…

## Sheet: S2C
Supplementary Table S2C: Free MD hydrogen bond lifetimes of D3-DM64/myotoxin II interaction surface
Index	Protein	Donor				Protein	Acceptor			HB index	Counts	% (total)	% (<300 ns)	% (>300 ns)
		Res name	Res #	Atom name	H Atom name		Res name	Res #	Atom name
1	MyoII	ASN	58	ND2	HD21	D3-DM64	ASN	266	OD1	2	5296	8.83	4.83	12.82
2	MyoII	LYS	60	NZ	HZ1	D3-DM64	PHE	264	O	8	1196	1.99	3.99	--
3	MyoII	LYS	61	NZ	HZ1	D3-DM64	ARG	265	O	20	3937	6.56	1.33	11.80
4	MyoII	LYS	61	NZ	HZ1	D3-DM64	ASN	266	OD1	21	2618	4.36	1.14	7.58
5	MyoII	LYS	61	NZ	HZ1	D3-DM64	ASN	266	O	23	1003	1.67	0.91	2.44
6	D3-DM64	ASN	266	ND2	HD21	MyoII	LYS	60	O	38	5080	8.47	14.70	2.23
7	D3-DM64	ASN	266	ND2	HD21	MyoII	ASP	62	OD1	42	4629	7.72	0.71	14.72
8	D3-DM64	ASN	266	ND2	HD21	MyoII	ASP	62	OD2	43	3605	6.01	0.75	11.26
9	D3-DM64	ASN	266	ND2	HD21	MyoII	GLY	56	O	33	2984	4.97	0.20	9.75
Index, a numerical index to this table; Donor atoms, residue name, residue number, atom name and hydrogen donor atom; Acceptor atoms, residue name, residue number, atom name; HB Index, the index of hydrogen bond between donor and acceptor in the raw data; Counts, the number of times the hydrogen bond visited the state ON; % (total), the percentual lifetime relative to the total MD simulation time…

## Sheet: S2D
Supplementary Table S2D: Free MD hydrogen bond lifetimes of D4-DM64/myotoxin II interaction surface
Index	Protein	Donor				Protein	Acceptor			HB index	Counts	% (total)	% (<300 ns)	% (>300 ns)
		Res name	Res #	Atom name	H Atom name		Res name	Res #	Atom name
1	MyoII	ARG	63	NH2	HH21	D4-DM64	GLU	377	OE2	5	2446	4.08	8.15	--
2	MyoII	ARG	63	NH1	HH11	D4-DM64	GLU	377	OE1	2	2441	4.07	8.14	--
3	MyoII	ARG	63	NH2	HH21	D4-DM64	GLU	377	OE1	4	2332	3.89	7.77	--
4	MyoII	ARG	63	NH1	HH11	D4-DM64	GLU	377	OE2	3	2285	3.81	7.62	--
5	MyoII	LYS	69	NZ	HZ1	D4-DM64	GLU	381	OE1	14	1521	2.54	4.19	0.88
6	MyoII	LYS	69	NZ	HZ1	D4-DM64	GLU	381	OE2	15	1511	2.52	3.90	1.13
7	MyoII	ASN	78	ND2	HD21	D4-DM64	TYR	351	O	21	1229	2.05	3.33	0.76
8	D4-DM64	ARG	379	NH1	HH11	MyoII	GLY	76	O	55	1736	2.89	2.44	3.34
Index, a numerical index to this table; Donor atoms, residue name, residue number, atom name and hydrogen donor atom; Acceptor atoms, residue name, residue number, atom name; HB Index, the index of hydrogen bond between donor and acceptor in the raw data; Counts, the number of times the hydrogen bond visited the state ON; % (total), the percentual lifetime relative to the total MD simulation time…

## Sheet: S2E
Supplementary Table S2E: Free MD hydrogen bond lifetimes of D5-DM64/myotoxin II interaction surface
Index	Protein	Donor				Protein	Acceptor			HB index	Counts	% (total)	% (<300 ns)	% (>300 ns)
		Res name	Res #	Atom name	H Atom name		Res name	Res #	Atom name
1	MyoII	LYS	7	NZ	HZ1	D5-DM64	ASP	435	OD2	6	22380	37.30	60.65	13.94
2	MyoII	LYS	7	NZ	HZ1	D5-DM64	ASP	435	OD1	5	18942	31.57	48.23	14.91
3	MyoII	LYS	7	NZ	HZ1	D5-DM64	ALA	437	O	7	7177	11.96	12.43	11.48
4	MyoII	LYS	7	NZ	HZ1	D5-DM64	ASP	434	OD2	4	1398	2.33	--	4.66
5	MyoII	GLN	11	NE2	HE21	D5-DM64	ASN	439	OD1	10	49986	83.31	80.55	86.06
6	MyoII	GLN	11	NE2	HE21	D5-DM64	ASN	439	ND2	11	1135	1.89	2.46	1.32
7	MyoII	LYS	15	NZ	HZ1	D5-DM64	ASP	401	OD1	16	9338	15.56	18.30	12.82
8	MyoII	LYS	15	NZ	HZ1	D5-DM64	ASP	401	OD2	17	8023	13.37	14.56	12.18
9	MyoII	LYS	61	NZ	HZ1	D5-DM64	ASP	434	OD1	19	2823	4.71	9.41	--
10	MyoII	LYS	61	NZ	HZ1	D5-DM64	ASP	434	OD2	20	2521	4.20	8.40	--
11	MyoII	ARG	63	NH1	HH11	D5-DM64	ASP	434	OD1	29	26161	43.60	22.57	64.62
12	MyoII	ARG	63	NH1	HH11	D5-DM64	ASP	434	OD2	30	25689	42.82	30.78	54.85
13	MyoII	ARG	63	NH2	HH21	D5-DM64	ASP	434	OD2	36	22507	37.51	30.49	44.53
14	MyoII	ARG	63	NH2	HH21	D5-DM64	ASP	434	OD1	35	18022	30.04	7.92	52.15
15	MyoII	ARG	63	NH2	HH21	D5-DM64	ASP	435	OD2	39	4676	7.79	14.20	1.39
16	MyoII	ARG	63	NE	HE	D5-DM64	ASP	434	OD2	24	3962	6.60	13.21	--
17	MyoII	ARG	63	NH1	HH11	D5-DM64	ASP	435	OD2	33	3938	6.56	13	0.13
18	MyoII	ARG	63	NH2	HH21	D5-DM64	ASP	435	OD1	38	3535	5.89	10.31	1.48
19	MyoII	ARG	63	NH1	HH11	D5-DM64	ASP	434	O	31	2289	3.82	6.63	1.00
20	MyoII	ARG	63	NH1	HH11	D5-DM64	ASP	435	OD1	32	1844	3073	5.39	0.75
21	MyoII	SER	67	OG	HG	D5-DM64	SER	407	OG	49	3914	6.52	1.17	11.87
22	MyoII	TRP	68	N	H	D5-DM64	HIS	405	NE2	52	29715	49.53	8.24	90.80
23	MyoII	TRP	68	NE1	HE1	D5-DM64	PRO	391	O	55	19203	32.01	14.28	49.73
24	MyoII	TRP	68	NE1	HE1	D5-DM64	VAL	392	O	56	1349	2.25	4.33	0.17
25	MyoII	ASP	70	N	H	D5-DM64	HIS	390	ND1	63	20825	34.71	2.63	66.78
26	D5-DM64	HIS	393	NE2	HE2	MyoII	GLN	11	O	82	3109	5.18	5.61	4.75
27	D5-DM64	ASN	439	ND2	HD21	MyoII	GLN	11	OE1	95	1092	1.82	3.63	0.0067
Index, a numerical index to this table; Donor atoms, residue name, residue number, atom name and hydrogen donor atom; Acceptor atoms, residue name, residue number, atom name; HB Index, the index of hydrogen bond between donor and acceptor in the raw data; Counts, the number of times the hydrogen bond visited the state ON; % (total), the percentual lifetime relative to the total MD simulation time…
