# Supplementary material for: Molecular Architecture of the Antiophidic Protein DM64 and its Binding Specificity to Myotoxin II From Bothrops asper Venom
Source: Front Mol Biosci. 2022 Jan 27;8:787368. doi: 10.3389/fmolb.2021.787368 (PMC8830425; doi:10.3389/fmolb.2021.787368)
Supplement: Supplementary file 11 [file Table1.XLSX]

## Sheet: S1A
Supplementary Table S1A: Cross-links identified by the software SIM-XL following the cross-linking reaction of the complex DM64-myotoxin II with BS3. The tables list all high-confidence cross-links and the analysis of Euclidean and topological distances (Cβ-Cβ atoms) calculated with the software TopoLink. Validated cross-links (Euclidean and topological measures within the specified maximum dista…
D5-MyoII
Total links reported by SIM-XL	9
Reference structure	DM64-Myotoxin II docked model
Links validated by Topolink	7
Validation (%)	77.7778
Index	Res1	Chain	ResNum	Atom	Res2	Chain	ResNum	Atom	EuclDist	TopoDist	Observed	DMIN	DMAX	RESULT
1	LYS	E	386	CB	SER	F	1	CB	25.372	>25.372	YES	0	18	BAD:EUCL
2	SER	E	407	CB	LYS	F	69	CB	10.489	10.914	YES	0	18	OK:FOUND
3	LYS	E	409	CB	LYS	F	15	CB	27.26	>27.260	YES	0	21.8	BAD:EUCL
4	LYS	E	443	CB	LYS	F	7	CB	16.82	19.119	YES	0	21.8	OK:FOUND
5	LYS	E	443	CB	LYS	F	15	CB	11.06	11.92	YES	0	21.8	OK:FOUND
6	LYS	E	443	CB	LYS	F	19	CB	11.541	11.55	YES	0	21.8	OK:FOUND
7	LYS	E	443	CB	SER	F	20	CB	13.521	13.611	YES	0	18	OK:FOUND
8	LYS	E	443	CB	LYS	F	105	CB	17.768	17.774	YES	0	21.8	OK:FOUND
9	SER	E	470	CB	LYS	F	69	CB	16.155	17.174	YES	0	18	OK:FOUND
D4-D5MyoII
Total links reported by SIM-XL	6
Reference structure	DM64-Myotoxin II docked model
Links validated by Topolink	4
Validation (%)	66.6667
Index	Res1	Chain	ResNum	Atom	Res2	Chain	ResNum	Atom	EuclDist	TopoDist	Observed	DMIN	DMAX	RESULT
1	LYS	D	289	CB	LYS	F	61	CB	19.204	19.813	YES	0	21.8	OK:FOUND
2	LYS	D	306	CB	LYS	E	386	CB	19.313	21.624	YES	0	21.8	OK:FOUND
3	LYS	D	306	CB	LYS	E	409	CB	20.666	31.515	YES	0	21.8	BAD:LONG
4	LYS	D	324	CB	SER	E	407	CB	16.553	17.368	YES	0	18	OK:FOUND
5	LYS	D	324	CB	LYS	E	409	CB	13.385	19.063	YES	0	21.8	OK:FOUND
6	SER	D	373	CB	LYS	E	386	CB	19.961	>19.961	YES	0	18	BAD:EUCL
D3-D4D5MyoII
Total links reported by SIM-XL	15
Reference structure	DM64-Myotoxin II docked model
Links validated by Topolink	9
Validation (%)	60
Index	Res1	Chain	ResNum	Atom	Res2	Chain	ResNum	Atom	EuclDist	TopoDist	Observed	DMIN	DMAX	RESULT
1	LYS	C	191	CB	LYS	E	409	CB	13.989	18.801	YES	0	21.8	OK:FOUND
2	LYS	C	238	CB	LYS	F	52	CB	18.583	18.894	YES	0	21.8	OK:FOUND
3	LYS	C	241	CB	LYS	D	289	CB	15.254	16.914	YES	0	21.8	OK:FOUND
4	LYS	C	241	CB	LYS	E	443	CB	33.653	>33.653	YES	0	21.8	BAD:EUCL
5	LYS	C	241	CB	LYS	F	60	CB	11.65	14.209	YES	0	21.8	OK:FOUND
6	LYS	C	241	CB	LYS	F	61	CB	6.549	6.628	YES	0	21.8	OK:FOUND
7	LYS	C	241	CB	LYS	F	105	CB	36.722	>36.722	YES	0	21.8	BAD:EUCL
8	LYS	C	241	CB	LYS	F	106	CB	38.681	>38.681	YES	0	21.8	BAD:EUCL
9	LYS	C	257	CB	LYS	D	319	CB	31.028	>31.028	YES	0	21.8	BAD:EUCL
10	SER	C	272	CB	LYS	E	409	CB	19.537	>19.537	YES	0	18	BAD:EUCL
11	SER	C	275	CB	LYS	D	289	CB	10.971	14.091	YES	0	18	OK:FOUND
12	SER	C	275	CB	LYS	E	409	CB	17.231	17.912	YES	0	18	OK:FOUND
13	LYS	C	276	CB	LYS	D	289	CB	12.582	13.712	YES	0	21.8	OK:FOUND
14	LYS	C	276	CB	LYS	D	324	CB	22.972	>22.972	YES	0	21.8	BAD:EUCL
15	LYS	C	276	CB	LYS	E	409	CB	14.278	15.712	YES	0	21.8	OK:FOUND
D2-D3D4D5MyoII
Total links reported by SIM-XL	3
Reference structure	DM64-Myotoxin II docked model
Links validated by Topolink	3
Validation (%)	100
Index	Res1	Chain	ResNum	Atom	Res2	Chain	ResNum	Atom	EuclDist	TopoDist	Observed	DMIN	DMAX	RESULT
1	LYS	B	117	CB	SER	C	217	CB	12.328	14.26	YES	0	18	OK:FOUND
2	LYS	B	117	CB	LYS	C	241	CB	18.127	20.935	YES	0	21.8	OK:FOUND
3	LYS	B	117	CB	LYS	F	61	CB	21.395	21.79	YES	0	21.8	OK:FOUND
D1-D2D3D4D5MyoII
Total links reported by SIM-XL	4
Reference structure	DM64-Myotoxin II docked model
Links validated by Topolink	3
Validation (%)	75
Index	Res1	Chain	ResNum	Atom	Res2	Chain	ResNum	Atom	EuclDist	TopoDist	Observed	DMIN	DMAX	RESULT
1	LEU	A	1	N	LYS	E	443	CB	6.192	6.199	YES	0	16.9	OK:FOUND
2	SER	A	84	CB	LYS	E	452	CB	23.925	>23.925	YES	0	18	BAD:EUCL
3	SER	A	84	CB	LYS	F	7	CB	16.771	17.665	YES	0	18	OK:FOUND
4	SER	A	84	CB	SER	F	20	CB	10.53	11.397	YES	0	14.1	OK:FOUND
Intra Myotoxin II
Total links reported by SIM-XL	15
Reference structure	PDB 1CLP
Links validated by Topolink	11
Validation (%)	73.3333
Index	Res1	Chain	ResNum	Atom	Res2	Chain	ResNum	Atom	EuclDist	TopoDist	Observed	DMIN	DMAX	RESULT
1	LYS	F	7	CB	LYS	F	19	CB	15.589	19.057	YES	0	21.8	OK:FOUND
2	LYS	F	7	CB	LYS	F	69	CB	13.859	16.46	YES	0	21.8	OK:FOUND
3	LYS	F	7	CB	LYS	F	71	CB	14.262	17.757	YES	0	21.8	OK:FOUND
4	LYS	F	7	CB	LYS	F	105	CB	22.18	27.288	YES	0	21.8	BAD:LONG
5	LYS	F	15	CB	LYS	F	19	CB	7.429	7.923	YES	0	21.8	OK:FOUND
6	LYS	F	15	CB	LYS	F	37	CB	17.748	27.064	YES	0	21.8	BAD:LONG
7	LYS	F	15	CB	SER	F	80	CB	30.998	>30.998	YES	0	18	BAD:EUCL
8	LYS	F	15	CB	LYS	F	90	CB	16.772	27.176	YES	0	21.8	BAD:LONG
9	LYS	F	15	CB	LYS	F	105	CB	10.478	11.403	YES	0	21.8	OK:FOUND
10	LYS	F	19	CB	LYS	F	105	CB	9.583	12.668	YES	0	21.8	OK:FOUND
11	LYS	F	19	CB	LYS	F	106	CB	14.302	17.415	YES	0	21.8	OK:FOUND
12	LYS	F	69	CB	LYS	F	71	CB	8.158	14.209	YES	0	21.8	OK:FOUND
13	LYS	F	69	CB	LYS	F	83	CB	15.862	18.315	YES	0	21.8	OK:FOUND
14	LYS	F	69	CB	LYS	F	90	CB	12.523	15.221	YES	0	21.8	OK:FOUND
15	LYS	F	71	CB	LYS	F	90	CB	13.65	15.757	YES	0	21.8	OK:FOUND

## Sheet: S1B
Supplementary Table S1B: Cross-links identified by the software SIM-XL following the cross-linking reaction of the free inhibitor (control sample) with BS3. The tables list all high-confidence cross-links and the analysis of Euclidean and topological distances (Cβ-Cβ atoms) calculated with the software TopoLink. Validated cross-links (Euclidean and topological measures within the specified maximu…
Intra DM64 control
Total links reported by SIM-XL	39
Reference structure	DM64 extended model
Links validated by Topolink	9
Validation (%)	23.0769
	Res1	Chain	ResNum	Atom	Res2	Chain	ResNum	Atom	EuclDist	TopoDist	Observed	DMIN	DMAX	RESULT
1	LEU	A	1	CB	LYS	C	238	CB	58.507	>58.507	YES	0	16.9	BAD:EUCL
2	LEU	A	1	CB	LYS	E	443	CB	103.177	>103.177	YES	0	16.9	BAD:EUCL
3	SER	A	84	CB	LYS	E	443	CB	101.639	>101.639	YES	0	18	BAD:EUCL
4	SER	A	84	CB	LYS	E	452	CB	107.426	>107.426	YES	0	18	BAD:EUCL
5	SER	A	86	CB	SER	C	259	CB	49.25	>49.250	YES	0	14.1	BAD:EUCL
6	LYS	A	94	CB	LYS	E	443	CB	72.789	>72.789	YES	0	21.8	BAD:EUCL
7	LYS	C	191	CB	LYS	D	306	CB	40.406	>40.406	YES	0	21.8	BAD:EUCL
8	SER	C	207	CB	LYS	C	276	CB	24.5	>24.500	YES	0	18	BAD:EUCL
9	LYS	C	222	CB	LYS	C	234	CB	11.159	14.43	YES	0	21.8	OK:FOUND
10	LYS	C	234	CB	LYS	C	241	CB	10.47	14.264	YES	0	21.8	OK:FOUND
11	SER	C	237	CB	SER	D	291	CB	47.613	>47.613	YES	0	14.1	BAD:EUCL
12	LYS	C	238	CB	LYS	E	443	CB	49.061	>49.061	YES	0	21.8	BAD:EUCL
13	LYS	C	241	CB	LYS	E	419	CB	53.643	>53.643	YES	0	21.8	BAD:EUCL
14	LYS	C	257	CB	LYS	C	276	CB	10.607	13.655	YES	0	21.8	OK:FOUND
15	LYS	C	257	CB	LYS	D	319	CB	16.37	17.582	YES	0	21.8	OK:FOUND
16	SER	C	272	CB	LYS	E	409	CB	56.483	>56.483	YES	0	18	BAD:EUCL
17	SER	C	275	CB	LYS	D	289	CB	35.966	>35.966	YES	0	18	BAD:EUCL
18	SER	C	275	CB	LYS	E	409	CB	52.133	>52.133	YES	0	18	BAD:EUCL
19	SER	C	275	CB	LYS	E	452	CB	52.003	>52.003	YES	0	18	BAD:EUCL
20	LYS	C	276	CB	LYS	E	409	CB	49.785	>49.785	YES	0	21.8	BAD:EUCL
21	LYS	C	276	CB	LYS	E	452	CB	48.92	>48.920	YES	0	21.8	BAD:EUCL
22	LYS	D	289	CB	LYS	D	306	CB	28.242	>28.242	YES	0	21.8	BAD:EUCL
23	LYS	D	306	CB	LYS	E	386	CB	22.33	24.19	YES	0	21.8	BAD:LONG
24	LYS	D	306	CB	SER	E	407	CB	31.606	>31.606	YES	0	18	BAD:EUCL
25	LYS	D	306	CB	LYS	E	409	CB	32.387	>32.387	YES	0	21.8	BAD:EUCL
26	LYS	D	306	CB	LYS	E	443	CB	32.716	>32.716	YES	0	21.8	BAD:EUCL
27	LYS	D	324	CB	LYS	E	386	CB	25.992	>25.992	YES	0	21.8	BAD:EUCL
28	LYS	D	324	CB	SER	E	407	CB	30.131	>30.131	YES	0	18	BAD:EUCL
29	LYS	D	324	CB	LYS	E	409	CB	32.191	>32.191	YES	0	21.8	BAD:EUCL
30	SER	D	373	CB	LYS	E	386	CB	31.444	>31.444	YES	0	18	BAD:EUCL
31	SER	D	373	CB	LYS	E	419	CB	20.907	>20.907	YES	0	18	BAD:EUCL
32	LYS	E	386	CB	SER	E	407	CB	11.028	14.635	YES	0	18	OK:FOUND
33	LYS	E	386	CB	LYS	E	409	CB	10.989	12.715	YES	0	21.8	OK:FOUND
34	LYS	E	386	CB	LYS	E	443	CB	25.098	>25.098	YES	0	21.8	BAD:EUCL
35	LYS	E	386	CB	LYS	E	452	CB	14.265	17.157	YES	0	21.8	OK:FOUND
36	LYS	E	409	CB	SER	E	429	CB	17.913	20.716	YES	0	18	BAD:LONG
37	LYS	E	409	CB	SER	E	470	CB	12.874	14.219	YES	0	18	OK:FOUND
38	LYS	E	419	CB	LYS	E	452	CB	6.712	9.718	YES	0	21.8	OK:FOUND
39	SER	E	429	CB	LYS	E	452	CB	23.702	>23.702	YES	0	18	BAD:EUCL

## Sheet: S1C
Supplementary Table S1C: Intra-myotoxin II cross-links identified by the software SIM-XL following the cross-linking reaction of the complex DM64-myotoxin II with BS3.
SIM-XL Hits Summary
Protein 1: Myotoxin (1st aminoacid)
Protein 2: Myotoxin (2nd aminoacid)
Link	Scan	Score	Peptide	Secondary Score	XL Position 1	XLPosition 2	SourceFile	Experimental M+H	Precursor Charge	Peaks Matched Alpha	Peaks Matched Beta	Retention Time	Assessment	Spec Count
K (7) - K (19)	30707	3.022	SLFELGKMILQETGK / NPAKSYGAYGCNCGVLGR	1.818	7	4	20150805_DM64MtxII_LysC_02.raw	3774.86	3	17	11	129.849	Medium	1
K (7) - K (69)	34969	4.389	SLFELGKMILQETGKNPAK(156.0786)SYGAYGCNCGVLGR / YSYSWKDK(156.0786)TIVCGENNSCLK	1.717	7	6	20150805_DM64MtxII_LysC_02.raw	6520.15	4	23	18	142.473	Excellent	2
K (7) - K (71)	33046	4.081	SLFELGKMILQETGKNPAK(156.0786)SYGAYGCNCGVLGR / DKTIVCGENNSCLK	3.498	7	2	20150805_DM64MtxII_LysC_04.raw	5549.7	4	24	14	136.557	Excellent	1
K (7) - K (105)	33464	3.404	SLFELGKMILQETGK(156.0786)NPAK(156.0786)SYGAYGCNCGVLGR / ENLNTYNKK(156.0786)YR	1.027	7	8	20150805_DM64MtxII_LysC_03.raw	5666.83	5	25	7	138.114	Good	1
K (15) - K (19)	33768	4.535	MILQETGKNPAK(156.0786)SYGAYGCNCGVLGR / MILQETGK(156.0786)NPAKS(156.0786)YGAYGCNCGVLGR	0.9	8	22	20150707_MtxII-DM64_XL_02.raw	6294.02	5	22	21	139.801	Medium	1
K (15) - K (37)	33023	3.472	SLFELGK(156.0786)MILQETGKNPAK(156.0786)SYGAYGCNCGVLGR / GK(156.0786)PKDATDR	0.519	25	14	20150707_MtxII-DM64_XL_01.raw	5211.62	4	29	3	137.216	Medium	2
K (15) - S (80)	32379	4.396	SLFELGKMILQETGKNPAK(156.0786)SYGAYGCNCGVLGR / YSYSWKDK(156.0786)TIVCGENNSCLKELCECDK	0.918	15	27	20150707_MtxII-DM64_XL_01.raw	7454.5	5	30	12	135.318	Good	2
K (15) - K (90)	20839	3.019	MILQETGKNPAK(156.0786)SYGAYGCNCGVLGR / ELCECDKAVAICLR	1.941	8	7	20150707_MtxII-DM64_XL_02.raw	4874.3	4	18	9	101.097	Medium	1
K (15) - K (105)	20073	4.617	MILQETGKNPAK(156.0786)SYGAYGCNCGVLGR / AVAICLRENLNTYNKK	3.787	8	15	20150805_DM64MtxII_LysC_04.raw	5044.53	4	27	16	98.248	Good	1
K (19) - K (105)	20039	4.304	MILQETGK(156.0786)NPAKSYGAYGCNCGVLGR / AVAICLRENLNTYNKK	3.06	22	15	20150805_DM64MtxII_LysC_02.raw	5044.52	5	27	14	98.2966	Excellent	3
K (19) - K (106)	20589	4.008	MILQETGK(156.0786)NPAKSYGAYGCNCGVLGR / ENLNTYNK(156.0786)KYR	1.908	22	19	20150707_MtxII-DM64_XL_01.raw	4736.33	3	26	10	100.195	Good	2
K (69) - K (71)	20587	3.35	DRYSYSWKDKTIVCGENNSCLK	0	8	10	20150805_DM64MtxII_LysC_03.raw	2861.32	3	30	0	99.9881	Excellent	1
K (69) - K (83)	20216	4.031	YSYSWKDK / TIVCGENNSCLKELCECDKAVAICLR	1.511	6	12	20150707_MtxII-DM64_XL_03.raw	4325.99	5	32	4	99.1864	Good	3
K (69) - K (90)	24140	3.187	YSYSWKDK(156.0786)TIVCGENNSCLK / ELCECDKAVAICLR	2.277	6	7	20150805_DM64MtxII_LysC_04.raw	4482.07	4	18	10	110.434	Good	2
K (71) - K (90)	23463	3.285	DRYSYSWK(156.0786)DKTIVCGENNSCLK / ELCECDKAVAICLR	2.011	20	7	20150805_DM64MtxII_LysC_02.raw	4753.21	4	20	10	108.62	Excellent	2

## Sheet: S1D
Supplementary Table S1D: Intra-DM64 cross-links identified by the software SIM-XL following the cross-linking reaction of the complex DM64-myotoxin II with BS3.
SIM-XL Hits Summary
Protein 1: DM64 (1st aminoacid)
Protein 2: DM64 (2nd aminoacid)
Link	Scan	Score	Peptide	Secondary Score	XL Position 1	XLPosition 2	SourceFile	Experimental M+H	Precursor Charge	Peaks Matched Alpha	Peaks Matched Beta	Retention Time	Assessment	Spec Count
L (1) - K (443)	29602	4.736	LAMETTPR / DGEHEELEVSVLPIDDHAVNFLLKNINR	3.684	1	24	20150707_MtxII-DM64_XL_01.raw	4271.16	4	38	7	127.128	Good	2
S (84) - K (452)	26747	3.312	ILMFENTWTSPS(156.0786)EPVEVTGKEPLPAPLLR / NINRQQGGKYR	0.903	10	9	20150805_DM64MtxII_LysC_02.raw	4878.56	4	28	3	118.24	Medium	1
S (86) - S (86)	37225	4.101	ILMFENTWTSPSEPVEVTGK(156.0786)EPLPAPLLR / ILMFENTWTSPSEPVEVTGK(156.0786)EPLPAPLLR	0.874	12	12	20150707_MtxII-DM64_XL_03.raw	6952.64	5	19	19	150.714	Medium	1
K (117) - S (217)	39614	3.335	ADPGPWILHGLETKLHCQGVLLGMIFDLYQEGEQEPVR / FSGLEFK	1.906	14	2	20150805_DM64MtxII_LysC_03.raw	5310.67	4	27	4	157.292	Good	1
K (117) - K (241)	35182	3.656	ADPGPWILHGLETKLHCQGVLLGMIFDLYQEGEQEPVR / DPKHIYFELTALGPEDGGK	1.519	14	3	20150805_DM64MtxII_LysC_03.raw	6570.25	5	25	10	143.278	Medium	1
K (191) - K (276)	32284	6.36	APAPASSVNSAPSETIHVVIPDLLPKPDFHIYDNQVIRPGDSVTFGCWGR / NGPPIWSEDSKQLELVLTTETLAKPSLSVEPQETVISR	2.753	26	11	20150707_MtxII-DM64_XL_01.raw	9756.97	7	34	28	135.042	Good	1
K (191) - K (409)	28235	4.721	APAPASSVNSAPSETIHVVIPDLLPKPDFHIYDNQVIRPGDSVTFGCWGR / DAILHCSGKIPNAHFQLFK	2.943	26	9	20150805_DM64MtxII_LysC_01.raw	7760.93	7	30	16	122.32	Medium	1
S (217) - K (241)	27787	3.41	FSGLEFK(156.0786)LFK(156.0786)DGQEVFVPK / DGQEVFVPKQSSKDPKHIYFELTALGPEDGGK	0.258	2	16	20150707_MtxII-DM64_XL_01_150708195138.raw	6181.14	5	27	5	122.109	Medium	1
K (222) - K (241)	25190	4.03	FSGLEFKLFKDGQEVFVPK / DGQEVFVPKQSSK(156.0786)DPKHIYFELTALGPEDGGK	1.139	7	26	20150805_DM64MtxII_LysC_03.raw	6025.06	5	32	6	113.823	Medium	1
K (225) - K (241)	32436	3.666	FSGLEFKLFKDGQEVFVPK / DGQEVFVPK(156.0786)QSSK(156.0786)DPKHIYFELTALGPEDGGK	1.3	10	36	20150707_MtxII-DM64_XL_01_150708195138.raw	6181.17	5	26	9	135.718	Medium	1
K (241) - S (275)	29570	3.354	DPKHIYFELTALGPEDGGK / NGPPIWSEDSK(156.0786)QLELVLTTETLAKPSLSVEPQETVISR	1.264	3	10	20150805_DM64MtxII_LysC_02.raw	6572.41	6	24	8	126.557	Medium	1
K (241) - K (289)	29659	3.553	DPKHIYFELTALGPEDGGK / NGPPIWSEDSK(156.0786)QLELVLTTETLAKPSLSVEPQETVISR	1.673	3	34	20150805_DM64MtxII_LysC_01.raw	6572.41	6	24	10	126.442	Medium	1
K (241) - K (443)	29450	3.856	DGQEVFVPKQSSKDPKHIYFELTALGPEDGGK / DGEHEELEVSVLPIDDHAVNFLLKNINRQQGGK	0.949	16	24	20150707_MtxII-DM64_XL_01.raw	7367.71	5	13	24	126.7	Medium	1
K (257) - K (276)	29605	5.64	HIYFELTALGPEDGGKYSCR / NGPPIWSEDSKQLELVLTTETLAKPSLSVEPQETVISR	4.23	16	11	20150805_DM64MtxII_LysC_04.raw	6642.37	5	38	16	126.528	Good	1
K (257) - K (319)	23277	3.267	HIYFELTALGPEDGGKYSCR / CQGAQPNVKFVLLKK	2.091	16	9	20150805_DM64MtxII_LysC_04.raw	4180.14	5	18	13	107.844	Medium	1
S (272) - K (409)	28385	5.28	NGPPIWSEDSKQLELVLTTETLAKPSLSVEPQETVISR / DAILHCSGKIPNAHFQLFK	3.978	7	9	20150805_DM64MtxII_LysC_02.raw	6525.4	5	31	20	123.075	Medium	2
S (275) - K (289)	38681	3.548	NGPPIWSEDSK / QLELVLTTETLAKPSLSVEPQETVISR	2.581	10	13	20150707_MtxII-DM64_XL_01_150708195138.raw	4348.28	3	19	13	155.53	Medium	1
S (275) - K (409)	28047	5.308	FRNGPPIWSEDSKQLELVLTTETLAKPSLSVEPQETVISR / DAILHCSGKIPNAHFQLFK	3.749	12	9	20150805_DM64MtxII_LysC_01.raw	6828.57	4	34	16	121.784	Good	2
K (276) - K (289)	30437	3.031	FRNGPPIWSEDSKQLELVLTTETLAKPSLSVEPQETVISR	0	13	26	20150805_DM64MtxII_LysC_02.raw	4633.44	4	29	0	129.055	Medium	1
K (276) - K (324)	28364	5.371	FRNGPPIWSEDSKQLELVLTTETLAKPSLSVEPQETVISR / FVLLKK	3.58	13	5	20150805_DM64MtxII_LysC_03.raw	5379.94	5	47	4	123.17	Good	1
K (276) - K (409)	27856	6.736	FRNGPPIWSEDSKQLELVLTTETLAKPSLSVEPQETVISR / DAILHCSGKIPNAHFQLFK	6.027	13	9	20150805_DM64MtxII_LysC_03.raw	6828.57	6	46	19	121.735	Excellent	2
K (306) - K (386)	19777	3.817	GTKVTMR / SEDVEIRVEGLLPKPTLHPVHPVVAPGR	2.726	3	14	20150805_DM64MtxII_LysC_03.raw	3971.19	5	31	5	97.5303	Medium	2
K (306) - K (409)	25047	5.542	GTKVTMR / DAILHCSGKIPNAHFQLFKDGEHEELEVSVLPIDDHAVNFLLK	3.959	3	9	20150805_DM64MtxII_LysC_03.raw	5824.98	4	48	5	113.37	Good	3
K (324) - S (407)	26629	4.695	FVLLKK / DAILHCSGKIPNAHFQLFKDGEHEELEVSVLPIDDHAVNFLLK	3.13	5	7	20150805_DM64MtxII_LysC_01.raw	5780.06	6	41	4	117.561	Good	1
K (324) - K (409)	28919	5.012	FVLLKK / DAILHCSGKIPNAHFQLFKDGEHEELEVSVLPIDDHAVNFLLK(156.0786)NINR	3.342	5	9	20150805_DM64MtxII_LysC_03.raw	6433.4	5	44	4	124.805	Medium	1
S (373) - K (386)	22895	3.991	SEDVEIR / VEGLLPKPTLHPVHPVVAPGR	2.28	1	7	20150805_DM64MtxII_LysC_02.raw	3197.77	3	32	4	106.965	Medium	2
K (386) - K (409)	23367	5.663	SEDVEIRVEGLLPKPTLHPVHPVVAPGR / DAILHCSGKIPNAHFQLFK	3.765	14	9	20150805_DM64MtxII_LysC_01.raw	5374.9	5	32	22	107.986	Excellent	1
K (386) - K (452)	18993	3.909	SEDVEIRVEGLLPKPTLHPVHPVVAPGR / QQGGKYR	1.675	14	5	20150805_DM64MtxII_LysC_03.raw	4015.18	5	34	3	95.0495	Good	2
S (407) - K (419)	26965	4.089	DAILHCSGK / IPNAHFQLFKDGEHEELEVSVLPIDDHAVNFLLK	2.019	7	10	20150707_MtxII-DM64_XL_03.raw	5051.55	5	33	6	119.658	Medium	1
S (407) - S (429)	30353	4.773	DAILHCSGK(156.0786)IPNAHFQLFK / DGEHEELEVSVLPIDDHAVNFLLK(156.0786)NINR	1.498	7	10	20150805_DM64MtxII_LysC_03.raw	5860.99	6	34	12	128.96	Medium	2
K (409) - K (419)	28310	3.251	DAILHCSGKIPNAHFQLFKDGEHEELEVSVLPIDDHAVNFLLK	0	9	19	20150707_MtxII-DM64_XL_01_150708195138.raw	5033.55	4	31	0	123.642	Medium	1
K (419) - K (452)	25825	4.24	DAILHCSGK(156.0786)IPNAHFQLFKDGEHEELEVSVLPIDDHAVNFLLK / QQGGKYR	1.817	29	5	20150707_MtxII-DM64_XL_01.raw	6025.07	6	38	3	116.064	Medium	1

## Sheet: S1E
Supplementary Table S1E: Intra-DM64 cross-links identified by the software SIM-XL when the free inhibitor (control sample) was cross-linked with BS3.
SIM-XL Hits Summary
Protein 1: DM64 (1st aminoacid)
Protein 2: DM64 (2nd aminoacid)
Link	Scan	Score	Peptide	Secondary Score	XL Position 1	XLPosition 2	SourceFile	Experimental M+H	Precursor Charge	Peaks Matched Alpha	Peaks Matched Beta	Retention Time	Assessment	Spec Count
L (1) - K (238)	27773	3.804	LAMETTPR / QSSKDPK(156.0786)HIYFELTALGPEDGGK	3.381	1	4	20150805_DM64_LycC_04.raw	3728.87	3	26	8	120.676	Good	1
L (1) - K (443)	30102	4.714	LAMETTPR / DGEHEELEVSVLPIDDHAVNFLLKNINR	3.666	1	24	20150805_DM64_LycC_03.raw	4271.16	5	35	10	127.182	Excellent	2
S (84) - K (443)	31325	4.801	ILMFENTWTSPSEPVEVTGKEPLPAPLLR / DGEHEELEVSVLPIDDHAVNFLLKNINR	2.156	10	24	20150805_DM64_LycC_01.raw	6604.4	6	26	20	130.664	Good	2
S (84) - K (452)	24486	3.761	ILMFENTWTSPSEPVEVTGKEPLPAPLLR / QQGGKYR	2.149	10	5	20150805_DM64_LycC_01.raw	4225.2	5	31	4	110.783	Medium	2
S (86) - S (259)	31411	3.02	GLYRCRILMFENTWTS(156.0786)PSEPVEVTGK(156.0786)EPLPAPLLR / HIYFELTALGPEDGGK(156.0786)YSC(57.02146)R	0.344	28	28	20150707_DM64_XL_04.raw	6918.48	6	15	14	133.939	Medium	1
K (94) - K (443)	32156	3.873	ILMFENTWTSPSEPVEVTGKEPLPAPLLR / DGEHEELEVSVLPIDDHAVNFLLKNINR	1.512	20	24	20150707_DM64_XL_03.raw	6604.39	4	18	19	135.712	Medium	1
K (191) - K (306)	26510	4.127	APAPASSVNSAPSETIHVVIPDLLPKPDFHIYDNQVIRPGDSVTFGCWGR / GTKVTMR	1.263	26	3	20150805_DM64_LycC_01.raw	6357.19	5	37	3	116.722	Medium	1
S (207) - K (276)	31274	5.548	APAPASSVNSAPSETIHVVIPDLLPKPDFHIYDNQVIRPGDSVTFGC(57.02146)WGR / NGPPIWSEDSKQLELVLTTETLAKPSLSVEPQETVISR	2.029	42	11	20150707_DM64_XL_02.raw	9756.99	6	29	25	132.902	Medium	1
K (222) - K (234)	27338	3.967	FSGLEFKLFK / DGQEVFVPKQSSKDPK(156.0786)HIYFELTALGPEDGGK	2.499	7	9	20150707_DM64_XL_04.raw	5025.6	4	30	7	122.149	Medium	1
K (234) - K (241)	31312	3.838	KQSSK(156.0786)DPK(156.0786)HIYFELTALGPEDGGK / DPKHIYFELTALGPEDGGK	2.892	1	3	20150707_DM64_XL_02.raw	5181.62	3	18	16	133.007	Medium	1
S (237) - S (291)	28297	3.365	QSSKDPKHIYFELTALGPEDGGK / PSLSVEPQETVISR	1.786	3	2	20150707_DM64_XL_02.raw	4196.14	4	20	11	124.282	Medium	1
K (238) - K (443)	28768	4.012	QS(156.0786)SKDPK(156.0786)HIYFELTALGPEDGGK / DGEHEELEVSVLPIDDHAVNFLLKNINR	0.701	14	24	20150707_DM64_XL_02.raw	6182.11	4	20	18	125.634	Medium	1
K (241) - K (419)	27892	4.052	DPKHIYFELTALGPEDGGK / IPNAHFQLFKDGEHEELEVSVLPIDDHAVNFLLK	2.189	3	10	20150707_DM64_XL_04.raw	6138.14	6	25	14	123.749	Medium	1
K (257) - K (276)	29933	5.549	HIYFELTALGPEDGGKYSCR / NGPPIWSEDSKQLELVLTTETLAKPSLSVEPQETVISR	3.69	16	11	20150805_DM64_LycC_04.raw	6642.37	5	39	14	126.893	Good	1
K (257) - K (319)	23325	3.267	HIYFELTALGPEDGGKYSCR / CQGAQPNVKFVLLKK	2.076	16	9	20150805_DM64_LycC_03.raw	4180.13	5	19	12	107.314	Medium	1
S (272) - K (409)	28625	4.486	FRNGPPIWSEDSKQLELVLTTETLAKPSLSVEPQETVISR / DAILHCSGKIPNAHFQLFK	3.168	9	9	20150805_DM64_LycC_01.raw	6828.59	5	26	17	122.938	Medium	1
S (275) - K (289)	30541	3.795	FRNGPPIWSEDSK / QLELVLTTETLAKPSLSVEPQETVISR	3.211	12	13	20150805_DM64_LycC_03.raw	4651.46	5	22	14	128.448	Medium	2
S (275) - K (409)	28865	5.143	NGPPIWSEDSKQLELVLTTETLAKPSLSVEPQETVISR / DAILHCSGKIPNAHFQLFK	4.117	10	9	20150805_DM64_LycC_01.raw	6525.4	4	30	18	123.629	Medium	1
S (275) - K (452)	26470	4.205	NGPPIWSEDSKQLELVLTTETLAKPSLSVEPQETVISR / QQGGKYR	1.802	10	5	20150707_DM64_XL_01.raw	5165.69	4	36	3	118.185	Medium	1
K (276) - K (409)	27821	6.432	FRNGPPIWSEDSKQLELVLTTETLAKPSLSVEPQETVISR / DAILHCSGKIPNAHFQLFK	5.416	13	9	20150805_DM64_LycC_03.raw	6828.57	6	45	17	120.614	Excellent	2
K (276) - K (452)	26421	4.369	NGPPIWSEDSKQLELVLTTETLAKPSLSVEPQETVISR / QQGGKYR	1.872	11	5	20150707_DM64_XL_04.raw	5165.68	5	38	3	119.42	Medium	1
K (289) - K (306)	24368	3.386	QLELVLTTETLAKPSLSVEPQETVISR / GTKVTMR	1.935	13	3	20150805_DM64_LycC_03.raw	3911.14	4	27	4	110.427	Medium	1
K (306) - K (386)	19515	4.253	GTKVTMR / SEDVEIRVEGLLPKPTLHPVHPVVAPGR	3.038	3	14	20150707_DM64_XL_03.raw	3971.18	5	35	5	97.7504	Good	2
K (306) - S (407)	25654	4.285	GTKVTMR / DAILHC(57.02146)SGK(156.0786)IPNAHFQLFKDGEHEELEVSVLPIDDHAVNFLLK	3.061	3	17	20150707_DM64_XL_03.raw	5981.06	5	36	5	116.782	Medium	2
K (306) - K (409)	27767	6.166	GTKVTMR / DAILHCSGKIPNAHFQLFKDGEHEELEVSVLPIDDHAVNFLLK(156.0786)NINR	4.404	3	9	20150805_DM64_LycC_04.raw	6478.34	5	54	5	120.656	Good	2
K (306) - K (443)	25992	4.337	GTKVTMR / DGEHEELEVSVLPIDDHAVNFLLKNINR	3.098	3	24	20150707_DM64_XL_03.raw	4145.13	5	36	5	117.749	Good	1
K (324) - K (386)	22810	3.49	FVLLKK / SEDVEIRVEGLLPKPTLHPVHPVVAPGR	1.745	5	14	20150805_DM64_LycC_03.raw	3926.26	6	30	3	105.8	Good	2
K (324) - S (407)	26569	4.598	FVLLKK / DAILHCSGKIPNAHFQLFKDGEHEELEVSVLPIDDHAVNFLLK	3.065	5	7	20150805_DM64_LycC_02.raw	5780.06	6	40	4	117.181	Good	1
K (324) - K (409)	26539	4.704	FVLLKK / DAILHCSGKIPNAHFQLFKDGEHEELEVSVLPIDDHAVNFLLK	2.352	5	9	20150805_DM64_LycC_02.raw	5780.04	5	42	3	117.092	Medium	1
S (373) - K (386)	22216	3.995	SEDVEIR / VEGLLPKPTLHPVHPVVAPGR	2.283	1	7	20150707_DM64_XL_03.raw	3197.76	3	32	4	106.104	Medium	2
S (373) - K (419)	25992	5.696	SEDVEIRVEGLLPK(156.0786)PTLHPVHPVVAPGR / IPNAHFQLFKDGEHEELEVSVLPIDDHAVNFLLK	1.231	1	10	20150805_DM64_LycC_01.raw	7248.85	6	38	17	115.221	Medium	1
K (386) - S (407)	24074	5.128	SEDVEIRVEGLLPKPTLHPVHPVVAPGR / DAILHC(57.02146)SGK(156.0786)IPNAHFQLFK	1.349	14	17	20150707_DM64_XL_04.raw	5530.97	5	31	18	112.255	Good	1
K (386) - K (409)	23300	5.597	SEDVEIRVEGLLPKPTLHPVHPVVAPGR / DAILHCSGKIPNAHFQLFK	3.969	14	9	20150805_DM64_LycC_02.raw	5374.89	4	32	21	107.467	Good	2
K (386) - K (443)	26331	4.258	VEGLLPKPTLHPVHPVVAPGR / DGEHEELEVSVLPIDDHAVNFLLKNINR	1.97	7	24	20150707_DM64_XL_04.raw	5565.98	7	17	24	119.151	Medium	1
K (386) - K (452)	18904	4.558	SEDVEIRVEGLLPKPTLHPVHPVVAPGR / QQGGKYR	1.954	14	5	20150707_DM64_XL_01.raw	4015.18	5	40	3	95.147	Good	2
K (409) - S (429)	29680	4.149	DAILHC(57.02146)SGKIPNAHFQLFK / DGEHEELEVSVLPIDDHAVNFLLK(156.0786)NINR	1.357	19	10	20150707_DM64_XL_03.raw	5704.9	6	29	11	128.57	Medium	1
K (409) - S (470)	22307	3.693	DAILHC(57.02146)SGKIPNAHFQLFK / EDPILESEMSDPAELQVTGQ	0.922	19	10	20150707_DM64_XL_01.raw	4521.19	4	15	20	105.578	Medium	1
K (419) - K (452)	26183	4.592	DAILHCSGK(156.0786)IPNAHFQLFKDGEHEELEVSVLPIDDHAVNFLLK / QQGGKYR	1.968	29	5	20150805_DM64_LycC_03.raw	6025.05	6	41	3	115.851	Medium	1
S (429) - K (452)	25775	3.771	IPNAHFQLFKDGEHEELEVSVLPIDDHAVNFLLK / QQGGKYR	1.616	20	5	20150805_DM64_LycC_04.raw	4887.51	5	33	3	114.842	Medium	1

## Sheet: S1F
Supplementary Table S1F: Cross-links between DM64 and myotoxin II identified by the software SIM-XL following the cross-linking reaction of the complex DM64-myotoxin II with BS3.
SIM-XL Hits Summary
Protein 1: DM64 (1st aminoacid)
Protein 2: Myotoxin (2nd aminoacid)
Link	Scan	Score	Peptide	Secondary Score	XL Position 1	XLPosition 2	SourceFile	Experimental M+H	Precursor Charge	Peaks Matched Alpha	Peaks Matched Beta	Retention Time	Assessment	Spec Count
S (84) - K (7)	33762	3.446	ILMFENTWTSPSEPVEVTGKEPLPAPLLR / SLFELGKMILQETGKNPAKSYGAYGCNCGVLGR	0.819	10	7	20150805_DM64MtxII_LysC_03.raw	7007.54	5	22	11	139.008	Medium	1
S (84) - S (20)	34756	3.105	ILMFENTWTSPSEPVEVTGK(156.0786)EPLPAPLLR / SYGAYGCNCGVLGR	2.06	10	1	20150707_MtxII-DM64_XL_01_150708195138.raw	5078.49	4	14	15	142.719	Medium	1
K (117) - K (61)	37445	3.497	ADPGPWILHGLETKLHCQGVLLGMIFDLYQEGEQEPVR / LTGCNPK(156.0786)KDR	0.787	14	18	20150805_DM64MtxII_LysC_03.raw	5827.92	5	28	5	150.27	Medium	2
K (238) - K (52)	23591	3.039	QSSKDPK(156.0786)HIYFELTALGPEDGGK / CCYKK	2.431	4	4	20150805_DM64MtxII_LysC_02.raw	3568.74	3	23	4	108.986	Good	1
K (241) - K (60)	21167	3.76	DPKHIYFELTALGPEDGGK / LTGCNPKK	2.35	3	7	20150805_DM64MtxII_LysC_03.raw	3141.59	4	29	6	101.765	Good	1
K (241) - K (61)	25937	3.321	DGQEVFVPK(156.0786)QSSK(156.0786)DPKHIYFELTALGPEDGGK / LTGCNPK(156.0786)KDR	0.565	36	18	20150707_MtxII-DM64_XL_04.raw	5310.69	5	27	4	116.898	Medium	1
K (241) - K (105)	27751	3.359	DGQEVFVPKQSSKDPKHIYFELTALGPEDGGK / AVAICLRENLNTYNKK	0.918	16	15	20150707_MtxII-DM64_XL_01.raw	5560.85	5	27	5	121.76	Medium	1
K (241) - K (106)	26173	3.017	DPKHIYFELTALGPEDGGK / AVAICLRENLNTYNK(156.0786)KYR	0.293	3	26	20150805_DM64MtxII_LysC_01.raw	4606.38	5	24	4	116.262	Medium	1
K (289) - K (61)	34724	4.453	NGPPIWSEDSK(156.0786)QLELVLTTETLAKPSLSVEPQETVISR / LTGCNPKKDR	1.336	34	8	20150805_DM64MtxII_LysC_04.raw	5673.94	5	39	3	141.53	Medium	1
K (386) - S (1)	16289	3.111	VEGLLPKPTLHPVHPVVAPGR / SLFELGK	1.944	7	1	20150707_MtxII-DM64_XL_02.raw	3143.79	6	23	6	86.9299	Good	1
S (407) - K (69)	21754	4.322	DAILHCSGK(156.0786)IPNAHFQLFK / YSYSWKDKTIVCGENNSCLK	1.619	7	6	20150707_MtxII-DM64_XL_01.raw	4941.4	4	16	24	103.726	Good	1
K (409) - K (15)	18827	3.864	DAILHCSGKIPNAHFQLFK / MILQETGKNPAK(156.0786)SYGAYGCNCGVLGR	2.366	9	8	20150805_DM64MtxII_LysC_04.raw	5333.63	6	22	15	94.3727	Medium	1
K (443) - K (7)	35203	3.687	DGEHEELEVSVLPIDDHAVNFLLKNINR / SLFELGKMILQETGK(156.0786)NPAK(156.0786)SYGAYGCNCGVLGR	1.354	24	7	20150707_MtxII-DM64_XL_03.raw	7283.64	5	19	16	144.236	Medium	2
K (443) - K (15)	28261	5.858	DGEHEELEVSVLPIDDHAVNFLLKNINR / MILQETGKNPAK(156.0786)SYGAYGCNCGVLGR	2.753	24	8	20150805_DM64MtxII_LysC_02.raw	6353.15	4	34	22	122.722	Good	1
K (443) - K (19)	27132	5.885	IPNAHFQLFKDGEHEELEVSVLPIDDHAVNFLLKNINR / NPAKSYGAYGCNCGVLGR	4.359	34	4	20150805_DM64MtxII_LysC_04.raw	6492.24	5	40	17	119.306	Excellent	2
K (443) - S (20)	27525	5.967	DAILHCSGKIPNAHFQLFK(156.0786)DGEHEELEVSVLPIDDHAVNFLLKNINR / NPAKSYGAYGCNCGVLGR	4.383	53	5	20150805_DM64MtxII_LysC_03.raw	7629.78	5	43	15	120.766	Medium	1
K (443) - K (105)	26628	4.102	DGEHEELEVSVLPIDDHAVNFLLKNINR / ENLNTYNKK	2.279	24	8	20150805_DM64MtxII_LysC_02.raw	4476.26	4	34	5	117.901	Good	3
S (470) - K (69)	21949	4.102	EDPILESEMSDPAELQVTGQ / YSYSWKDKTIVCGENNSCLKELCECDK	2.511	10	6	20150805_DM64MtxII_LysC_03.raw	5711.52	4	23	16	104.11	Medium	1
